# Supplementary material for: Obesity alters adipose tissue response to fasting and refeeding in women: A study on lipolytic and endocrine dynamics and acute insulin resistance
Source: Heliyon. 2024 Sep 14;10(18):e37875. doi: 10.1016/j.heliyon.2024.e37875 (PMC11425135; doi:10.1016/j.heliyon.2024.e37875)
Supplement: Supplemental Table S1 [file mmc1.xlsx]

## Sheet: List1
	Lean (n = 11)	Obese (n = 11)	Significance
Age (years)	36.56 ±7.51	34.54 ± 7.88	0.5454
	(31.51-41.60)	(29.25-39.84)
BMI (kg/m2)	21.42 ±1.60	34.53 ±4.79	<0.0001
	(20.34-22.50)	(31.31-37.75)
Visceral AT (cm2)	50.31 ± 18.60	170.70 ± 55.20	<0.0001
	(37.81-62.81)	(133.60-207.80)
Subcutaneous AT (cm2)	107.80 ± 45.81	393.90 ± 115.50	<0.0001
	(77.03-138.6)	(316.30-471.7)
Truncal muscles (cm2)	105.30 ± 10.32	131.10 ± 22.29	0.0024
	(98.41-112.30)	(116.10-146.10)
SAT/VAT	2.36 ± 0.95	2.43 ±0.75	0.8382
	(1.72-2.99]	(1.92-2.94)
SAT/muscles	1.03 ± 0.41	3.01 ± 0.65	<0.0001
	(0.75-1.98)	(2.57-3.45)
VAT/muscles	0.49 ± 0.20	1.31 ± 0.38	<0.0001
	(0.36-0.62)	(1.05-1.57)
VAT %	11.95 ± 3.93	21.48 ± 4.64	<0.0001
	(9.32-14.59)	(18.39-24.59)
SAT%	25.34 ± 6.92	49.21 ± 5.36	<0.0001
	(20.68-29.99)	(45.61-52.82)
