# Supplementary material for: Obesity alters adipose tissue response to fasting and refeeding in women: A study on lipolytic and endocrine dynamics and acute insulin resistance
Source: Heliyon. 2024 Sep 14;10(18):e37875. doi: 10.1016/j.heliyon.2024.e37875 (PMC11425135; doi:10.1016/j.heliyon.2024.e37875)
Supplement: Supplemental Table S2 [file mmc2.xlsx]

## Sheet: List1
	Lean (n = 20)			Obese (n = 18)			Significance
	Basal	Fasting	Refeeding	Basal	Fasting	Refeeding	Intervention phase	Adiposity	IxA interaction
Age (years)	35.35 ±7.15			36.46 ± 7.30				0.6621
	(32.00-38.69)			(32-83-40.09)
RMR (kcal/day)	1538±207.5	1591±212.3	1471±194.0	1836±230.1	1841±263.8	1705±238.3 †††	<0.0001	0.0005	0.4709
	(1441-1635)	(1492-1691)	(1380-1562)###	(1722-1951)	(1709-1972)	(1587-1824) ##
				***	**	**
RMR/FFM (kcal/day/kg)	43.13±13.41	45.73±20.36	39.59±13.79	40.04±11.05	42.53±13.84	37.26±9.19†††	<0.0001	0.2006	0.4407
	(33.32-36.81)	(34.25-38.57)	(32.03-35.05)###	(33.14-35.84)	(32.88-36.22)	(30.62-33.35)##
RQ-0 min OGTT	0.72±0.06	0.67±0.05 ††	0.76±0.04	0.75±0.06	0.69±0.05 †	0.77±0.07	<0.0001	0.0732	0.6580
	(0.69-0.75)	(0.64-0.69)	(0.74-0.78)###	(0.72-0.78)	(0.67-0.72)	(0.74-0.81)###
RQ-120 min OGTT	0.81±0.08	0.75±0.07 ††	0.85±0.06	0.82±0.08	0.75±0.08 †	0.86±0.05	<0.0001	0.6239	0.8462
	(0.78-0.85)	(0.72-0.0.79)	(0.82-0.87)###	(0.78-0.86)	(0.71-0.79)	(0.84-0.89)###
rΔRQ %	14.27±9.67	12.89±8.57	11.37±9.08	9.16±6.84	8±8.71	12.44±10.03	0.2350	0.1598	0.4412
	(9.75-18.80)	(8.89-16.90)	(7.24-15.51)	(5.65-12.68)	(3.52-12.48)	(7.46-17.43)
